# Supplementary material for: LapTrack: linear assignment particle tracking with tunable metrics
Source: Bioinformatics. 2022 Dec 10;39(1):btac799. doi: 10.1093/bioinformatics/btac799 (PMC9825786; doi:10.1093/bioinformatics/btac799)
Supplement: btac799_Supplementary_Data [file btac799_supplementary_data.zip]

Archive with 6 entries (6 files):
- fig_SX_synthetic_scores.eps
- figS_C2C12_grid_search.eps
- figS_score_corr.eps
- figS_yeast_benchmark.eps
- supplementary.pdf
- fig_SX_drift_scores.eps
